# Supplementary material for: Gene expression signatures in blood from a West African sepsis cohort define host response phenotypes
Source: Nat Commun. 2024 May 30;15:4606. doi: 10.1038/s41467-024-48821-0 (PMC11139862; doi:10.1038/s41467-024-48821-0)
Supplement: Supplementary file 4 — Supplementary Data 1 [file 41467_2024_48821_MOESM4_ESM.xlsx]

## Sheet: d28_mortality
		Sepsis - d28 known					NOTES
		Died	Survived	Total [d28k]	P-value		: all analysis performed for samples at enrolment (t0)
		(N=54)	(N=63)	(N=117)			: continuous variables were evaluated using standard 2-sample t-test
	Age [years]						: categorical variables were evaluated using chi-squared test of independence
	Mean (SD)	52.6 (17.3)	46.7 (16.7)	49.5 (17.1)	0.0638
	Median (IQR)	51.0 (23.8)	45.0 (25.5)	47.0 (28.0)
	LABS
	Temperature [C]
	Mean (SD)	38.1 (1.08)	38.3 (1.01)	38.2 (1.05)	0.246
	Median (IQR)	38.1 (1.43)	38.3 (1.50)	38.2 (1.55)
	Missing	0 (0%)	2 (3.2%)	2 (1.7%)
	Heart rate [beats]
	Mean (SD)	111 (19.9)	107 (12.7)	109 (16.5)	0.22
	Median (IQR)	111 (25.8)	107 (19.0)	109 (21.0)
	Missing	0 (0%)	2 (3.2%)	2 (1.7%)
	Respiratory rate [breaths]
	Mean (SD)	29.4 (7.17)	24.8 (4.51)	26.9 (6.32)	<0.001
	Median (IQR)	28.0 (9.50)	24.0 (6.00)	26.0 (8.00)
	Missing	0 (0%)	2 (3.2%)	2 (1.7%)
	BP - systolic [mmHg]
	Mean (SD)	125 (29.3)	128 (28.0)	127 (28.5)	0.564
	Median (IQR)	120 (30.0)	130 (30.0)	120 (37.0)
	Missing	0 (0%)	2 (3.2%)	2 (1.7%)
	WBC [count*1000]
	Mean (SD)	13.3 (8.31)	11.9 (6.93)	12.6 (7.60)	0.324
	Median (IQR)	11.8 (9.98)	11.3 (8.64)	11.3 (8.95)
	Missing	0 (0%)	2 (3.2%)	2 (1.7%)
	Glasgow Coma Scale - GCS
	Mean (SD)	11.2 (3.63)	14.7 (1.02)	13.1 (3.14)	<0.001
	Median (IQR)	12.0 (6.75)	15.0 (0)	15.0 (3.00)
	Missing	0 (0%)	2 (3.2%)	2 (1.7%)
	O2 saturation: (%)
	Mean (SD)	95.2 (6.82)	96.6 (2.30)	95.9 (4.99)	0.164
	Median (IQR)	97.0 (3.00)	97.0 (2.00)	97.0 (3.00)
	Missing	0 (0%)	2 (3.2%)	2 (1.7%)
	SCORES
	MEWS
	Mean (SD)	5.63 (2.07)	4.44 (2.06)	5.00 (2.14)	0.00264
	Median (IQR)	5.00 (3.00)	4.00 (3.00)	5.00 (4.00)
	Missing	0 (0%)	2 (3.2%)	2 (1.7%)
	MEWS (>=4)	46 (85 %)	37 (59 %)	83 (71 %)	0.323
	Missing	8 (14.8%)	26 (41.3%)	34 (29.1%)
	NEWS
	Mean (SD)	8.35 (2.29)	6.43 (2.40)	7.33 (2.53)	<0.001
	Median (IQR)	8.00 (3.00)	6.00 (3.00)	7.00 (3.00)
	Missing	0 (0%)	2 (3.2%)	2 (1.7%)
	NEWS (>=5)	52 (96 %)	49 (78 %)	101 (86 %)	0.765
	Missing	2 (3.7%)	14 (22.2%)	16 (13.7%)
	qSOFA
	Mean (SD)	1.98 (0.687)	1.22 (0.659)	1.57 (0.769)	<0.001
	Median (IQR)	2.00 (0)	1.00 (1.00)	2.00 (1.00)
	qSOFA (>=2)	43 (80 %)	22 (35 %)	65 (56 %)	0.00919
	Missing	11 (20.4%)	41 (65.1%)	52 (44.4%)
	SIRS
	Mean (SD)	2.98 (0.765)	2.82 (0.922)	2.90 (0.852)	0.306
	Median (IQR)	3.00 (2.00)	3.00 (2.00)	3.00 (2.00)
	Missing	0 (0%)	2 (3.2%)	2 (1.7%)
	SIRS (>=2)	54 (100 %)	56 (89 %)	110 (94 %)	0.849
	Missing	0 (0%)	7 (11.1%)	7 (6.0%)
	UVA
	Mean (SD)	4.04 (1.92)	1.03 (1.65)	2.44 (2.33)	<0.001
	Median (IQR)	4.00 (1.75)	0 (1.00)	2.00 (4.00)
	Missing	0 (0%)	2 (3.2%)	2 (1.7%)
	UVA (>=2)	48 (89 %)	14 (22 %)	62 (53 %)	<0.001
	Missing	6 (11.1%)	49 (77.8%)	55 (47.0%)
	INTERVENTIONS
	O2 support
	Yes	29 (54 %)	15 (24 %)	44 (38 %)	0.00258
	No	25 (46 %)	46 (73 %)	71 (61 %)
	Missing	0 (0%)	2 (3.2%)	2 (1.7%)
	PATHOGENS
	Infections [adjudicated]
	Bacterial	8 (15 %)	19 (30 %)	27 (23 %)	0.0966
	Parasitic	2 (4 %)	4 (6 %)	6 (5 %)
	Indeterminate	44 (81 %)	40 (63 %)	84 (72 %)
	HIV
	Positive	1 (2 %)	3 (5 %)	4 (3 %)	<0.001
	Negative	9 (17 %)	36 (57 %)	45 (38 %)
	Unknown	41 (76 %)	20 (32 %)	61 (52 %)
	Missing	3 (5.6%)	4 (6.3%)	7 (6.0%)
	MEDICAL HISTORY N (%)
	Cardiovascular	19 (35 %)	16 (25 %)	35 (30 %)	0.402
	No	35 (65 %)	45 (71 %)	80 (68 %)
	Missing	0 (0%)	2 (3.2%)	2 (1.7%)
	Endocrine	14 (26 %)	16 (25 %)	30 (26 %)	1
	No	40 (74 %)	45 (71 %)	85 (73 %)
	Missing	0 (0%)	2 (3.2%)	2 (1.7%)
	Neurological	9 (17 %)	3 (5 %)	12 (10 %)	0.0799
	No	45 (83 %)	58 (92 %)	103 (88 %)
	Missing	0 (0%)	2 (3.2%)	2 (1.7%)
	Psychiatric	3 (6 %)	6 (10 %)	9 (8 %)	0.613
	No	51 (94 %)	55 (87 %)	106 (91 %)
	Missing	0 (0%)	2 (3.2%)	2 (1.7%)
	Surgery	0 (0 %)	3 (5 %)	3 (3 %)	0.287
	No	54 (100 %)	58 (92 %)	112 (96 %)
	Missing	0 (0%)	2 (3.2%)	2 (1.7%)
	Gastrointestinal	1 (2 %)	5 (8 %)	6 (5 %)	0.268
	No	53 (98 %)	56 (89 %)	109 (93 %)
	Missing	0 (0%)	2 (3.2%)	2 (1.7%)
	Immunosuppression	3 (6 %)	2 (3 %)	5 (4 %)	0.889
	No	51 (94 %)	59 (94 %)	110 (94 %)
	Missing	0 (0%)	2 (3.2%)	2 (1.7%)
	Respiratory	1 (2 %)	3 (5 %)	4 (3 %)	0.7
	No	53 (98 %)	58 (92 %)	111 (95 %)
	Missing	0 (0%)	2 (3.2%)	2 (1.7%)
	Other	2 (4 %)	2 (3 %)	4 (3 %)	1
	No	52 (96 %)	59 (94 %)	111 (95 %)
	Missing	0 (0%)	2 (3.2%)	2 (1.7%)

## Sheet: cohorts_gender
	Cohorts:	Sepsis - all					Sepsis - d28 known				Healthy			NOTES
		Female	Male	Total-sepsis	P-value		Female	Male	P-value		Female	Male		: all analysis performed for samples at enrolment (t0)
		(N=68)	(N=52)	(N=120)			(N=66)	(N=51)			(N=5)	(N=37)		: continuous variables were evaluated using standard 2-sample t-test
	Age [years]													: categorical variables were evaluated using chi-squared test of independence
	Mean (SD)	49.1 (16.5)	49.0 (17.9)	49.1 (17.1)	0.967		49.6 (16.6)	49.3 (18.0)	0.931		20.6 (1.34)	30.1 (8.64)
	Median (IQR)	47.5 (24.5)	44.0 (29.3)	46.0 (28.3)			48.0 (24.8)	44.0 (28.0)			20.0 (2.00)	28.0 (11.0)
	LABS
	Temperature [C]
	Mean (SD)	38.3 (0.997)	38.0 (1.06)	38.2 (1.03)	0.0758		38.3 (1.01)	38.0 (1.07)	0.0853
	Median (IQR)	38.4 (1.10)	37.9 (1.45)	38.2 (1.48)			38.4 (1.10)	37.9 (1.48)
	Missing	1 (1.5%)	1 (1.9%)	2 (1.7%)			1 (1.5%)	1 (2.0%)
	Heart rate [beats]
	Mean (SD)	110 (16.2)	108 (16.6)	109 (16.4)	0.439		110 (16.4)	108 (16.8)	0.485
	Median (IQR)	113 (19.0)	106 (19.5)	110 (21.3)			112 (19.0)	106 (19.8)
	Missing	1 (1.5%)	1 (1.9%)	2 (1.7%)			1 (1.5%)	1 (2.0%)
	Respiratory rate [breaths]
	Mean (SD)	26.7 (6.72)	27.3 (5.90)	26.9 (6.36)	0.603		26.6 (6.63)	27.4 (5.94)	0.528
	Median (IQR)	24.0 (7.50)	27.0 (6.00)	26.0 (8.00)			24.0 (7.00)	27.5 (6.00)
	Missing	1 (1.5%)	1 (1.9%)	2 (1.7%)			1 (1.5%)	1 (2.0%)
	BP - systolic [mmHg]
	Mean (SD)	126 (27.2)	128 (29.7)	127 (28.2)	0.759		126 (27.6)	128 (29.9)	0.73
	Median (IQR)	125 (32.0)	120 (35.0)	120 (33.0)			125 (34.0)	120 (37.5)
	Missing	1 (1.5%)	1 (1.9%)	2 (1.7%)			1 (1.5%)	1 (2.0%)
	WBC [count*1000]
	Mean (SD)	12.7 (7.50)	12.9 (8.40)	12.8 (7.87)	0.887		12.3 (6.93)	13.0 (8.45)	0.624
	Median (IQR)	11.5 (8.44)	11.2 (9.39)	11.4 (8.76)			11.4 (8.88)	11.2 (9.57)
	Missing	1 (1.5%)	1 (1.9%)	2 (1.7%)			1 (1.5%)	1 (2.0%)
	Glasgow Coma Scale - GCS
	Mean (SD)	12.8 (3.26)	13.5 (2.88)	13.1 (3.11)	0.167		12.7 (3.29)	13.5 (2.90)	0.155
	Median (IQR)	15.0 (4.00)	15.0 (1.00)	15.0 (2.75)			15.0 (4.00)	15.0 (1.00)
	Missing	1 (1.5%)	1 (1.9%)	2 (1.7%)			1 (1.5%)	1 (2.0%)
	O2 saturation: (%)
	Mean (SD)	96.1 (5.47)	95.7 (4.17)	95.9 (4.93)	0.63		96.1 (5.55)	95.6 (4.19)	0.596
	Median (IQR)	97.0 (3.00)	97.0 (2.50)	97.0 (3.00)			97.0 (3.00)	97.0 (2.75)
	Missing	1 (1.5%)	1 (1.9%)	2 (1.7%)			1 (1.5%)	1 (2.0%)
	SCORES
	MEWS
	Mean (SD)	5.34 (1.99)	4.49 (2.21)	4.97 (2.12)	0.0326		5.38 (2.00)	4.50 (2.23)	0.0299
	Median (IQR)	5.00 (3.00)	4.00 (3.00)	5.00 (3.75)			5.00 (3.00)	4.00 (3.00)
	Missing	1 (1.5%)	1 (1.9%)	2 (1.7%)			1 (1.5%)	1 (2.0%)
	MEWS (>=4)	52 (76 %)	33 (63 %)	85 (71 %)	0.0393		51 (77 %)	32 (63 %)	0.037
	Missing	16 (23.5%)	19 (36.5%)	35 (29.2%)			15 (22.7%)	19 (37.3%)
	NEWS
	Mean (SD)	7.25 (2.51)	7.31 (2.56)	7.28 (2.52)	0.899		7.32 (2.51)	7.34 (2.58)	0.972
	Median (IQR)	7.00 (4.00)	7.00 (3.00)	7.00 (3.00)			7.00 (4.00)	7.00 (3.00)
	Missing	1 (1.5%)	1 (1.9%)	2 (1.7%)			1 (1.5%)	1 (2.0%)
	NEWS (>=5)	58 (85 %)	45 (87 %)	103 (86 %)	0.2		57 (86 %)	44 (86 %)	0.196
	Missing	10 (14.7%)	7 (13.5%)	17 (14.2%)			9 (13.6%)	7 (13.7%)
	qSOFA
	Mean (SD)	1.56 (0.817)	1.54 (0.727)	1.55 (0.776)	0.886		1.59 (0.803)	1.55 (0.730)	0.769
	Median (IQR)	2.00 (1.00)	2.00 (1.00)	2.00 (1.00)			2.00 (1.00)	2.00 (1.00)
	qSOFA (>=2)	38 (56 %)	27 (52 %)	65 (54 %)	0.172		38 (58 %)	27 (53 %)	0.172
	Missing	30 (44.1%)	25 (48.1%)	55 (45.8%)			28 (42.4%)	24 (47.1%)
	SIRS
	Mean (SD)	2.97 (0.816)	2.78 (0.879)	2.89 (0.845)	0.243		2.97 (0.829)	2.80 (0.881)	0.297
	Median (IQR)	3.00 (2.00)	3.00 (1.00)	3.00 (2.00)			3.00 (2.00)	3.00 (1.00)
	Missing	1 (1.5%)	1 (1.9%)	2 (1.7%)			1 (1.5%)	1 (2.0%)
	SIRS (>=2)	65 (96 %)	48 (92 %)	113 (94 %)	0.11		63 (95 %)	47 (92 %)	0.127
	Missing	3 (4.4%)	4 (7.7%)	7 (5.8%)			3 (4.5%)	4 (7.8%)
	UVA
	Mean (SD)	2.54 (2.49)	2.22 (2.09)	2.40 (2.32)	0.448		2.58 (2.51)	2.26 (2.09)	0.451
	Median (IQR)	2.00 (5.00)	2.00 (4.00)	2.00 (4.00)			2.00 (5.00)	2.00 (4.00)
	Missing	1 (1.5%)	1 (1.9%)	2 (1.7%)			1 (1.5%)	1 (2.0%)
	UVA (>=2)	36 (53 %)	27 (52 %)	63 (52 %)	0.257		35 (53 %)	27 (53 %)	0.31
	Missing	32 (47.1%)	25 (48.1%)	57 (47.5%)			31 (47.0%)	24 (47.1%)
	INTERVENTIONS
	O2 support
	Yes	22 (32 %)	22 (42 %)	44 (37 %)	0.34		22 (33 %)	22 (43 %)	0.359
	No	45 (66 %)	29 (56 %)	74 (62 %)			43 (65 %)	28 (55 %)
	Missing	1 (1.5%)	1 (1.9%)	2 (1.7%)			1 (1.5%)	1 (2.0%)
	PATHOGENS
	Infectiouns [adjudicated]
	Bacterial	14 (21 %)	13 (25 %)	27 (22 %)	0.0853		14 (21 %)	13 (25 %)	0.0839
	Parasitic	6 (9 %)	0 (0 %)	6 (5 %)			6 (9 %)	0 (0 %)
	Indeterminate	48 (71 %)	39 (75 %)	87 (72 %)			46 (70 %)	38 (75 %)
	HIV
	Positive	4 (6 %)	0 (0 %)	4 (3 %)	0.227		4 (6 %)	0 (0 %)	0.22
	Negative	27 (40 %)	20 (38 %)	47 (39 %)			26 (39 %)	19 (37 %)
	Unknown	35 (51 %)	27 (52 %)	62 (52 %)			34 (52 %)	27 (53 %)
	Missing	2 (2.9%)	5 (9.6%)	7 (5.8%)			2 (3.0%)	5 (9.8%)
	MEDICAL HISTORY N (%)
	Cardiovascular	30 (44 %)	5 (10 %)	35 (29 %)	<0.001		30 (45 %)	5 (10 %)	<0.001
	No	37 (54 %)	46 (88 %)	83 (69 %)			35 (53 %)	45 (88 %)
	Missing	1 (1.5%)	1 (1.9%)	2 (1.7%)			1 (1.5%)	1 (2.0%)
	Endocrine	20 (29 %)	10 (19 %)	30 (25 %)	0.293		20 (30 %)	10 (20 %)	0.276
	No	47 (69 %)	41 (79 %)	88 (73 %)			45 (68 %)	40 (78 %)
	Missing	1 (1.5%)	1 (1.9%)	2 (1.7%)			1 (1.5%)	1 (2.0%)
	Neurological	8 (12 %)	4 (8 %)	12 (10 %)	0.673		8 (12 %)	4 (8 %)	0.659
	No	59 (87 %)	47 (90 %)	106 (88 %)			57 (86 %)	46 (90 %)
	Missing	1 (1.5%)	1 (1.9%)	2 (1.7%)			1 (1.5%)	1 (2.0%)
	Psychiatric	1 (1 %)	8 (15 %)	9 (8 %)	0.0115		1 (2 %)	8 (16 %)	0.012
	No	66 (97 %)	43 (83 %)	109 (91 %)			64 (97 %)	42 (82 %)
	Missing	1 (1.5%)	1 (1.9%)	2 (1.7%)			1 (1.5%)	1 (2.0%)
	Surgery	1 (1 %)	3 (6 %)	4 (3 %)	0.428		0 (0 %)	3 (6 %)	0.158
	No	66 (97 %)	48 (92 %)	114 (95 %)			65 (98 %)	47 (92 %)
	Missing	1 (1.5%)	1 (1.9%)	2 (1.7%)			1 (1.5%)	1 (2.0%)
	Gastrointestinal	2 (3 %)	4 (8 %)	6 (5 %)	0.443		2 (3 %)	4 (8 %)	0.451
	No	65 (96 %)	47 (90 %)	112 (93 %)			63 (95 %)	46 (90 %)
	Missing	1 (1.5%)	1 (1.9%)	2 (1.7%)			1 (1.5%)	1 (2.0%)
	Immunosuppression	1 (1 %)	4 (8 %)	5 (4 %)	0.217		1 (2 %)	4 (8 %)	0.221
	No	66 (97 %)	47 (90 %)	113 (94 %)			64 (97 %)	46 (90 %)
	Missing	1 (1.5%)	1 (1.9%)	2 (1.7%)			1 (1.5%)	1 (2.0%)
	Respiratory	3 (4 %)	2 (4 %)	5 (4 %)	1		2 (3 %)	2 (4 %)	1
	No	64 (94 %)	49 (94 %)	113 (94 %)			63 (95 %)	48 (94 %)
	Missing	1 (1.5%)	1 (1.9%)	2 (1.7%)			1 (1.5%)	1 (2.0%)
	Other	1 (1 %)	3 (6 %)	4 (3 %)	0.428		1 (2 %)	3 (6 %)	0.435
	No	66 (97 %)	48 (92 %)	114 (95 %)			64 (97 %)	47 (92 %)
	Missing	1 (1.5%)	1 (1.9%)	2 (1.7%)			1 (1.5%)	1 (2.0%)
