# Supplementary material for: Gene expression signatures in blood from a West African sepsis cohort define host response phenotypes
Source: Nat Commun. 2024 May 30;15:4606. doi: 10.1038/s41467-024-48821-0 (PMC11139862; doi:10.1038/s41467-024-48821-0)
Supplement: Supplementary file 5 — Supplementary Data 2 [file 41467_2024_48821_MOESM5_ESM.xlsx]

## Sheet: sample_counts
NOTE: Information provided for analyses that utiliezed sample groups as shown in tables below (boxplots, dge, and specific comparisons)
cohort	d28_survival	time	sample_count		figures ->	1d	1e	1f	1g	1h	2a	2b	2c	2d	2e	2f	2g	3a	3b	3c	4b	5a	6a
Healthy	Healthy	00h	42		samples used in the analysis are marked by the sign		<	<	<	<	<	<	<	<	<	<	<	<	<	<	<	<	<
Sepsis	Survived	00h	60			<	<	<	<	<	<	<	<	<	<	<	<	<	<	<	<	<	<
Sepsis	Survived	06h	58			<	<	<	<	<	<	<	<	<	<	<	<	<	<	<	<	<	<
Sepsis	Survived	24h	52			<	<	<	<	<	<	<	<	<	<	<	<	<	<	<	<	<	<
Sepsis	Survived	48h	42			<	<	<	<	<	<	<	<	<	<	<	<	<	<	<	<	<	<
Sepsis	Survived	72h	35			<	<	<	<	<	<	<	<	<	<	<	<	<	<	<	<	<	<
Sepsis	Survived	28d	41			<	<	<	<	<	<	<	<	<	<	<	<	<	<	<	<	<	<
Sepsis	Survived	06m	25			<	<	<	<	<	<	<	<	<	<	<	<	<	<	<	<	<	<
Sepsis	Survived	12m	14			<	<	<	<	<	<	<	<	<	<	<	<	<	<	<	<	<	<
Sepsis	Died	00h	48			<	<	<	<	<	<	<	<	<	<	<	<	<	<	<	<	<	<
Sepsis	Died	06h	51			<	<	<	<	<	<	<	<	<	<	<	<	<	<	<	<	<	<
Sepsis	Died	24h	42			<	<	<	<	<	<	<	<	<	<	<	<	<	<	<	<	<	<
Sepsis	Died	48h	34			<	<	<	<	<	<	<	<	<	<	<	<	<	<	<	<	<	<
Sepsis	Died	72h	22			<	<	<	<	<	<	<	<	<	<	<	<	<	<	<	<	<	<
Sepsis	Unknown	00h	3
Sepsis	Unknown	06h	2
Sepsis	Unknown	24h	1
Sepsis	Unknown	72h	1
NOTE: Information for the overall analyses such as pattern identification
		group	group_count		figures
Entire Study			573
Healthy Cohort			42
Sepsis Cohort			531
Sepsis Cohort Known Survival			524
Sepsis Cohort Known Survival - Died			197
Sepsis Cohort Known Survival - Survived			327
Sepsis Cohort Unknown Survival			7

## Sheet: source_data_map
NOTE	All the source data is available on Zenodo
Manuscript
figure	panel	source_data	comments
Fig. 1	a	no data - model	atttibuted vemaps.com in the image
	b	no data - model	original content
	c	no data - model	original content
	d	source data 1 - demographics	original content
	e	source data 1 - pca-ghana	original content
	f	source data 1 - pca-ghana	original content
	g	source data 3 - sepstratifier-ghana	original content
	h	source data 3 - sepstratifier-ghana	original content
Fig. 2	a	source data 7 - pattern-z	original content
	b	source data 7 - pattern-auroc	original content
	c	source data 7 - pattern-cibersort	original content
	d	source data 7 - pattern-hema	original content
	e	source data 7 - pattern-chemvitals	original content
	f	source data 7 - pattern-proteins	original content
	g	source data 1 - patterns-ghana	original content
	h	no data - model	original content
Fig. 3	a	source data 4 - reyes-ghana, source data 5 - wilks-ghana	original content
	b	source data 4 - reyes-ghana, source data 5 - wilks-ghana	original content
	c	source data 4 - reyes-ghana, source data 5 - wilks-ghana	original content
Fig. 4	a	source data 1 - patternAs-ghana	original content
	b	source data 2 - dge-ghana	original content
Fig. 5	a	source data 1 - patterns-ghana	original content
	b	source data 5 - wilks-ghana	original content
	c	source data 5 - wilks-ghana	original content
	d	source data 3 - kwok-background, kwok-ghana	original content
	e	source data 3 - kwok-background, kwok-ghana, kwok-kstest	original content
Fig. 6	a	source data 1 - patterns-ghana	original content
	b	source data 1 - patterns-ghana	original content
	c	source data 1 - patterns-ghana	original content
	d	no data - model	original content
Supplementary Information
figure	panel	source_data	comments
Fgi. S1	a	source data 7 - cazalis-ghana	original content
	b	source data 7 - cazalis-ghana	original content
	c	source data 3 - sweeney-ghana	original content
	d	source data 3 - scicluna-ghana	original content
	e	source data 3 - sepstratifier-ghana	original content
Fig. S2	a	source data 7 - cibersort-lm22	original content
	b	source data 7 - cibersort-vallania	original content
	c	source data 7 - cibersort-corr	original content
Fig. S3		source data 1 - patterns-ghana, cogaps patterns - projections, public data	original content
Fig. S4	a	source data 6 - pattern-importance	original content
	b	source data 6 - pattern-or	original content
	c	source data 6 - pattern-multipattern	original content
	d	source data 6 - pattern-multimethod	original content
Fig. S5	a	source data 5 - wilks-ghana	original content
	b	source data 5 - wilks-ghana	original content
	c	source data 5 - wilks-ghana	original content
Fig. S6	a	source data 1 - patterns-ghana, source data 4 - reyes-ghana	original content
	b	source data 1 - patterns-ghana, source data 4 - reyes-ghana	original content
Fig. S7	a	source data 3 - kwok-ghana	original content
	b	source data 2 - dge-ghana	original content
